# Supplementary material for: No Differences in Urine Bisphenol A Concentrations between Subjects Categorized with Normal Cognitive Function and Mild Cognitive Impairment Based on Montreal Cognitive Assessment Scores
Source: Metabolites. 2024 May 8;14(5):271. doi: 10.3390/metabo14050271 (PMC11123393; doi:10.3390/metabo14050271)
Supplement: Supplementary file 1 [file metabolites-14-00271-s001.zip]

Archive with 3 entries (2 files):
- Supplementary Materials_5.05.2024_final.pdf
- __MACOSX/
- __MACOSX/._Supplementary Materials_5.05.2024_final.docx
